# Supplementary material for: Mitochondrial genome evolution in parasitic plants
Source: BMC Evol Biol. 2019 Apr 8;19:87. doi: 10.1186/s12862-019-1401-8 (PMC6454704; doi:10.1186/s12862-019-1401-8)
Supplement: Supplementary file 2 — Table S4. GeneBank Accession Numbers of the non-parasitic taxa used in the small dataset of 38 taxa. (XLS 104 kb) [file 12862_2019_1401_MOESM2_ESM.xls]

## Sheet: Sheet1
Taxon	Mean Substitution rate	Groups	Taxon	Mean Substitution rate	Groups	Taxon	Mean Substitution rate	Groups
Phoradendron liga	2.099	a	Scrophularia	0.7497	defghi	Helwingia	0.721	defghi		1-way ANOVA
Viscum crassulae	1.727	a	Apium	0.7495	defghi	Garrya	0.7208	defghi		4 independent groups: non-parasitics, hemiparasitic, holoparasitic, Viscacae
Viscum scurruloideum	1.725	a	Coriaria	0.7485	defghi	lex	0.7208	defghi		Total number of substitutions (RAXML with Viscacae)
Viscum minimum	1.72	a	Helianthus	0.7485	defghi	Strelitzia	0.7208	defghi
Viscum album	1.202	b	Peltanthera	0.7478	defghi	Viburnum	0.7208	defghi		Data summary
Acorus_gra	1.139	bc	Reinwardtia	0.7478	defghi	Peridiscus	0.7203	defghi			Samples
Podocarpus	0.9963	bcd	Phelline	0.7477	defghi	Ximenia	0.7203	defghi			1	2	3	4	Total
Geranium maderense	0.9832	bcd	Talinum	0.7477	defghi	Beaucarnea	0.7198	defghi		N	403	6	6	5	420
Hydrolea	0.95	bcde	Catalpa	0.7475	defghi	Tetracarpaea	0.7198	defghi		Σx	296.311	4.7084	4.8573	8.473	314.35
Alisma	0.93	bcdef	Myrtus	0.7475	defghi	Gunnera	0.7195	defghi		Mean	0.735264	0.784733	0.80955	1.6946	0.748452
Acorus_cal	0.9175	bcdef	Anisoptera	0.747	defghi	Juglans	0.7195	defghi		Σx2	219.049	3.70907	3.9403	14.7672	241.466
Potamogeton	0.9072	bcdef	Guaiacum	0.7468	defghi	Oncotheca	0.7195	defghi		Variance	0.00294	0.002847	0.001615	0.102203	0.014772
Butomus umbellatus	0.885	bcdef	Reseda	0.7462	defghi	Strychnos	0.7193	defghi		Std. Dev.	0.054226	0.053357	0.040181	0.319693	0.121541
Trithuria_inc	0.8735	bcdefg	Spiraea	0.7455	defghi	Helianthemum	0.719	defghi		Std. Error	0.002701	0.021783	0.016404	0.142971	0.005931
Scaevola	0.869	bcdefgh	Alluaudia	0.745	defghi	Metasequoia	0.719	defghi
Roussea	0.8682	bcdefgh	Nicotiana tabacum	0.745	defghi	Nyssa	0.718	defghi		Standard weighted-means analysis
Trithuria_lan	0.8635	bcdefgh	Ancistrocladus	0.7448	defghi	Buxus	0.7175	defghi		ANOVA summary Independent samples k=4
Welwitschia	0.862	bcdefgh	Desfontainia	0.7445	defghi	dria	0.7175	defghi
Triglochin	0.854	bcdefgh	Dillenia	0.7442	defghi	Staphylea	0.7175	defghi		Source	SS	dF	MS	F	P
Langsdorffia hypogaea	0.8508	cdefgh	Glycine max	0.7442	defghi	Geissois	0.717	defghi		Treatment	4.57637	3	1.52546	393.38	<.0001
Basella	0.8498	cdefgh	Allium	0.744	defghi	Saxifraga	0.717	defghi		[Between groups]
Lampranthus	0.847	cdefgh	Halophytum	0.744	defghi	Xanthorrhoea	0.7168	defghi		Error	1.61317	416	0.003878
Loranthus europaeus	0.844	cdefgh	Nicotiana	0.744	defghi	Houttuynia	0.7165	defghi		Ss/BI
Calyptrotheca	0.8415	cdefgh	Tamarix	0.7437	defghi	Cassytha pubescens	0.7158	defghi		Total	6.18954	419
Cytinus hypocystis ssp.cluseii	0.8215	defgh	Hydnocarpus	0.743	defghi	Strasburgeria	0.7148	defghi
Cytinus hypocystis ssp.hypocystis	0.821	defgh	ythrum	0.7425	defghi	Hydrangea	0.7145	defghi
Claytonia	0.8205	defgh	Hibbertia	0.7423	defghi	Piper	0.7145	defghi		Tukey HSD Test
Bistorta	0.806	defgh	Carica	0.7422	defghi	Vitis	0.7145	defghi
Celosia	0.8042	defgh	Hydrophyllum	0.742	defghi	Ixerba	0.7143	defghi		HSD[.05]=0.08; HSD[.01]=0.1
Wendtia	0.799	defghi	Swietenia	0.742	defghi	Leea	0.714	defghi		Non-parasitic vs Hemiparasitic			nonsignificant
Galax	0.797	defghi	Dipsacus	0.7418	defghi	Myrothamnus	0.714	defghi		Non-parasitic vs Holoparasitic			nonsignificant
Populus tremula	0.7942	defghi	Humiria	0.7418	defghi	Vitis vinifera	0.713	defghi		Non-parasitic vs Viscaceae			p < .01
Olinia	0.7925	defghi	Marcgravia	0.7418	defghi	Ribes	0.7128	defghi		Hemiparasitic vs Holoparasitic			nonsignificant
Bougainvillea	0.791	defghi	Qualea	0.7418	defghi	Saururus	0.7128	defghi		Hemiparasitic vs Viscaceae			p < .01
Stegnosperma	0.791	defghi	Actinidia	0.7415	defghi	Xanthosoma	0.7128	defghi		Holoparasitic vs Viscaceae			p < .01
Pentaphragma	0.7902	defghi	Ranunculus	0.7415	defghi	Spathiphyllum	0.712	defghi
Spinacia	0.79	defghi	Albizia	0.7412	defghi	Blandfordia	0.7118	defghi
Campanula	0.7888	defghi	Iris	0.741	defghi	Corylopsis	0.7118	defghi
Pinguicula	0.7885	defghi	Montinia	0.741	defghi	Stachyurus	0.7113	defghi
Sphenoclea	0.7862	defghi	Bursera	0.7405	defghi	Chamaedorea	0.711	defghi
Mollugo	0.785	defghi	Kalanchoe	0.7405	defghi	Heuchera	0.7105	defghi
Byblis	0.7848	defghi	Gossypium	0.74	defghi	Liquidambar	0.7085	defghi
Hypericum	0.7848	defghi	Malus x domestica	0.74	defghi	Myodocarpus	0.7083	defghi
Limonium	0.7848	defghi	Polygala	0.74	defghi	Curtisia	0.7083	defghi
Elaeagnus	0.7843	defghi	Erythranthe guttata	0.7393	defghi	Phoenix dactylifera	0.7083	defghi
Dampiera	0.784	defghi	Ixonanthes	0.7392	defghi	Altingia	0.7078	defghi
Elatine	0.783	defghi	Ipomoea	0.739	defghi	Smilax	0.7075	defghi
Mirabilis	0.7825	defghi	Sterculia	0.7385	defghi	Itea	0.7068	defghi
Clidemia	0.7802	defghi	Ricinus communis	0.7383	defghi	Paeonia_ten	0.7067	defghi
Lilium	0.78	defghi	Polyosma	0.738	defghi	Hamamelis	0.706	defghi
Valeriana	0.78	defghi	Tacca	0.7378	defghi	Aextoxicon	0.7058	defghi
Brassica carinata	0.7792	defghi	Ternstroemia	0.7378	defghi	Daphniphyllum	0.7058	defghi
Impatiens	0.779	defghi	Nitraria	0.7375	defghi	Brasenia	0.7055	defghi
Clusia	0.7785	defghi	Paracryphia	0.7375	defghi	Thottea	0.7048	defghi
Arabidopsis	0.778	defghi	Tropaeolum	0.7375	defghi	Exbucklandia	0.704	defghi
Passiflora	0.778	defghi	Euonymus	0.7372	defghi	Geissoloma	0.704	defghi
Terminalia	0.778	defghi	Brexia	0.737	defghi	Heisteria	0.704	defghi
Limeum	0.7767	defghi	Oxalis	0.7368	defghi	Rhodoleia	0.7022	defghi
Opilia	0.7765	defghi	Cupaniopsis	0.7363	defghi	Berberidopsis	0.7005	defghi
Cucurbita	0.776	defghi	Nerium	0.7363	defghi	Paeonia_sp	0.7	defghi
Urtica	0.776	defghi	Androsace	0.7358	defghi	Hypecoum	0.6992	defghi
Aegilops speltoides	0.7752	defghi	Carludovica	0.7358	defghi	Orontium	0.6992	defghi
Sarcobatus	0.7742	defghi	Berzelia	0.7352	defghi	Tofieldia	0.6992	defghi
Euphorbia	0.774	defghi	Clethra	0.7352	defghi	Cercidiphyllum	0.6978	defghi
Rivina	0.773	defghi	Oncidium	0.7352	defghi	Pachysandra	0.6975	efghi
Viola	0.773	defghi	Styrax	0.7352	defghi	Aristolochia	0.6965	efghi
Geranium	0.7725	defghi	Tetracera	0.735	defghi	Mentzelia	0.6957	efghi
Krammeria lanceolata	0.7725	defghi	Citrullus lanatus	0.7348	defghi	Glaucidium	0.694	efghi
Frankenia	0.7723	defghi	Quercus	0.7345	defghi	Physena	0.693	efghi
Cucurbita pepo	0.7722	defghi	Vahlia	0.7343	defghi	Annona	0.6928	efghi
Polygonum	0.772	defghi	Gossypium hirsutum	0.734	defghi	Didymeles	0.6928	efghi
Drosera	0.771	defghi	Quintinia	0.7338	defghi	Trimenia	0.6905	efghi
Cynomorium coccineum	0.7705	defghi	Cyrilla	0.7328	defghi	Hydrastis	0.689	efghi
Stellaria	0.77	defghi	Syringa	0.7325	defghi	Pleea	0.6882	efghi
Tetramerista	0.7698	defghi	Diospyros	0.7323	defghi	Pilea	0.6875	efghi
Floerkea	0.7697	defghi	Gelsemium	0.7323	defghi	Roupala	0.687	efghi
Crypteronia	0.7695	defghi	Maesa	0.7322	defghi	Cananga	0.6865	efghi
Rhabdodendron	0.7692	defghi	Linnaea	0.732	defghi	Siparuna	0.686	efghi
Saintpaulia	0.769	defghi	Lonicera	0.732	defghi	Nandina	0.6858	efghi
Lamium	0.7688	defghi	Tradescantia	0.7318	defghi	Menispermum	0.6842	efghi
Begonia	0.7682	defghi	Donatia	0.7317	defghi	Sargentodoxa	0.6842	efghi
Phytolacca	0.7672	defghi	Connarus	0.7315	defghi	Bixa	0.684	efghi
Citrus	0.7662	defghi	Ruptiliocarpon	0.731	defghi	Hernandia	0.6835	efghi
Borago	0.7652	defghi	Chrysolepis	0.731	defghi	Nymphaea	0.6835	efghi
Escallonia	0.7642	defghi	Drypetes	0.7307	defghi	Eschscholzia	0.6832	efghi
Barbeuia	0.7635	defghi	Philydrum	0.7305	defghi	Amborella	0.683	efghi
Chrysobalanus	0.7635	defghi	Melianthus	0.7295	defghi	Amborella trichopoda	0.683	efghi
Acanthus	0.7628	defghi	Schinus	0.7295	defghi	Sabia	0.683	efghi
Capparis	0.7618	defghi	Manilkara	0.7293	defghi	Tinospora	0.6825	efghi
Asclepias syriaca	0.7615	defghi	Dioscorea	0.7292	defghi	Lactoris	0.6823	efghi
Salvia miltiorrhiza	0.7612	defghi	Schoepfia	0.729	defghi	Dicentra	0.6815	efghi
Calceolaria	0.761	defghi	Trillium	0.7288	defghi	Lardizabala	0.6815	efghi
Lathraea squamaria	0.761	defghi	Hua	0.7285	defghi	Petrophile	0.681	efghi
Thymelaea	0.7602	defghi	Sarracenia	0.7285	defghi	Austrobaileya	0.6808	efghi
Daucus carota	0.76	defghi	Celtis	0.728	defghi	Decaisnea	0.6808	efghi
Lathraea cladestina	0.76	defghi	Hedera	0.7275	defghi	Liriodendron tulipifera	0.6805	efghi
Parnassia	0.7595	defghi	Stegolepis	0.7275	defghi	Meliosma	0.6805	efghi
Clavija	0.7592	defghi	Couroupita	0.7273	defghi	Hedycarya	0.6802	efghi
Eucommia	0.7592	defghi	Pittosporum	0.7273	defghi	Idiospermum	0.6798	efghi
Oryza	0.7592	defghi	Quillaja	0.7273	defghi	Galbulimima	0.679	efghi
Ochna	0.759	defghi	Datisca	0.727	defghi	Gyrocarpus	0.6788	efghi
Peperomia	0.759	defghi	Penthorum	0.7268	defghi	Hedyosmum	0.678	efghi
Galium	0.7582	defghi	Vriesea	0.7268	defghi	Chloranthus	0.6775	efghi
Cornus	0.758	defghi	Alnus	0.7265	defghi	Nuphar	0.6775	efghi
Myriophyllum	0.7572	defghi	Myrica	0.7265	defghi	Laurus	0.677	efghi
Antirrhinum	0.757	defghi	Icacina	0.7263	defghi	Mauloutchia	0.677	efghi
Alseuosmia	0.7562	defghi	Croomia	0.726	defghi	Saruma	0.677	efghi
Simmondsia	0.7562	defghi	Crossosoma	0.726	defghi	Calycanthus	0.6762	efghi
Menyanthes	0.7557	defghi	Dipentodon	0.726	defghi	Myristica	0.6762	efghi
Pholisma sonorae	0.7555	defghi	Helianthus annuus	0.726	defghi	Eupomatia	0.6755	efghi
Nepenthes	0.755	defghi	Sparganium	0.7258	defghi	Peumus	0.6755	efghi
Opuntia	0.755	defghi	Brunellia	0.7255	defghi	Tetracentron	0.675	efghi
Portulaca	0.755	defghi	Ceanothus	0.7255	defghi	Euptelea	0.6748	efghi
Drosophyllum	0.7548	defghi	Griselinia	0.7255	defghi	Sarcandra	0.6748	efghi
Oenothera	0.7548	defghi	Osyris alba	0.7255	defghi	Trochodendron	0.6738	efghi
Bruguiera	0.7542	defghi	Cephalotus	0.7253	defghi	Platanus	0.6735	efghi
Sedum	0.754	defghi	Asparagus	0.7253	defghi	Canella	0.6732	fghi
Phyllanthus	0.7537	defghi	Ailanthus	0.725	defghi	Cinnamodendron	0.673	fghi
Medicago	0.753	defghi	Morus	0.725	defghi	Degeneria	0.673	fghi
Phyllonoma	0.753	defghi	Eremosyne	0.725	defghi	Nelumbo	0.673	fghi
Sesamum	0.753	defghi	Gnetum	0.725	defghi	Schisandra	0.673	fghi
Krameria	0.7528	defghi	Agave	0.7248	defghi	Cryptocarya	0.6728	fghi
Lomandra	0.7528	defghi	Tapiscia	0.7248	defghi	Liriodendron	0.6728	fghi
Morina	0.7525	defghi	Nothofagus	0.724	defghi	Luculia	0.672	fghi
Anisophyllea	0.752	defghi	Cabomba	0.7238	defghi	Ascarina	0.6715	fghi
Gentiana	0.752	defghi	Cannabis	0.7238	defghi	Takhtajania	0.6715	fghi
Vaccinium macrocarpon	0.752	defghi	Zelkova	0.7238	defghi	Kadsura	0.6712	fghi
Verbena	0.752	defghi	Elaeocarpus	0.7235	defghi	Magnolia	0.6702	fghi
Malpighia	0.7518	defghi	Santalum	0.7235	defghi	Illicium	0.67	fghi
Maranta	0.7515	defghi	Aphanopetalum	0.7233	defghi	Tasmannia	0.6698	fghi
Arbutus	0.7515	defghi	Stylobasium	0.7233	defghi	Drimys	0.669	fghi
Batis	0.7512	defghi	Sphenostemon	0.723	defghi	Daphnandra	0.6667	fghi
Populus	0.751	defghi	Viviania	0.723	defghi	Caulophyllum	0.666	fghi
Ceratophyllum_dem	0.7508	defghi	Gaiadendron	0.7228	defghi	Atherosperma	0.6655	fghi
Ceratophyllum_sub	0.7508	defghi	Gomortega	0.722	defghi	Pinus	0.564	ghi
Triphyophyllum	0.7505	defghi	Camellia	0.7218	defghi	Zamia	0.5445	ghi
Corokia	0.75	defghi	Choristylis	0.7218	defghi	Cycas	0.5157	hi
Dioncophyllum	0.75	defghi	Aphloia	0.7215	defghi	Ginkgo	0.45	i
Pereskia	0.75	defghi	Pennantia	0.7215	defghi
Haloragis	0.7498	defghi	Ehretia	0.7213	defghi
