# Supplementary material for: Mitochondrial genome evolution in parasitic plants
Source: BMC Evol Biol. 2019 Apr 8;19:87. doi: 10.1186/s12862-019-1401-8 (PMC6454704; doi:10.1186/s12862-019-1401-8)
Supplement: Supplementary file 6 — Table S2. ANOVA of the substitution rates in the data set of 418 taxa using 4 mitochondrial genes (analysis 4). (XLSX 41 kb) [file 12862_2019_1401_MOESM6_ESM.xlsx]

## Sheet: Sheet1
Taxon	GeneBank Accession Number
Aegilops speltoides	NC_022666
Amborella trichopoda	KF75799-KF75804
Asclepias syriaca	NC_022796
Beta vulgaris	NC_002511
Brassica carinata	NC_016120
Butomus umbellatus	NC_021399
Citrulus lanatus	NC_014043
Cucurbita pepo	NC_014050
Daucus carota	NC_017855
Erythranthe guttata	NC_018041
Geranium maderense	NC_027000
Glycine max	NC_020455
Gossipium hirsutum	NC_027406
Helianthus annuus	NC_023337
Liriodendron tulipifera	NC_021152
Malus domestica	NC_018554
Nicotiana tabacum	KR780036
Phoenix dactylifera	NC_016740
Populus tremula	NC_028096
Salvia miltiorrhiza	NC_023209
Vaccinium macrocarpon	NC_023338
Vitis vinifera	NC_012119
